# Supplementary material for: Meningococcal C Disease Outbreak Caused by Multidrug-Resistant Neisseria meningitidis, Fiji
Source: Emerg Infect Dis. 2025 Jan;31(1):32–40. doi: 10.3201/eid3101.240476 (PMC11682797; doi:10.3201/eid3101.240476)
Supplement: Appendix 2 — Additional information about characteristics of Neisseria meningitidis strains from Fiji and publicly available data. [file 24-0476-Techapp-s2.xlsx]

## Sheet: Appendix 2 Table 1
Article DOI: https://doi.org/10.3201/eid3101.240476
EID cannot ensure accessibility for supplementary materials supplied by authors. Readers who have difficulty accessing supplementary content should contact the authors for assistance.
Meningococcal C Disease Outbreak Caused by Multidrug Resistant Neisseria meningitidis, Fiji
Appendix 2 Table 1. Characteristics of Fijian strains and publicly available pubMLST data typed as MLST 4821 clonal cluster
ID	Country	ST	Serogroup	penA (NG-maSTar)
100788_INS_Nm1151	Colombia	11311	B	319
101275_HYD	China	16642	C	24
101276_GQR1	China	16642	C	24
101277_GQR2	China	16642	C	24
106323_NIID652	Japan	4821	C	24
108266_Nmen322	Spain	3200	B	319
110146_DE057	Spain	15997	B	319
110150_DE061	Spain	3469	B	319
110838_NmKZ_98	Kazakhstan	12790	C	75
111265_Nm040Nei341T1_1	China	5798	B	~2704
111266_Nm040Nei341T1_2	China	5798	B	~2704
111267_Nm040Nei341T1_3	China	5798	B	~2704
111268_Nm040Nei341T1_4	China	5798	B	~2704
111273_Nm040Nei012T1_6	China	5798	B	~1548
111274_Nm040Nei012T1n_2	China	5798	B	~1548
111275_Nm040Nei012T1n_3	China	5798	B	~1548
111276_Nm040Nei028T1n_1	China	5798	B	~935
111277_Nm040Nei028T1n_2	China	5798	B	~1547
111278_Nm040Nei028T1n_3	China	5798	B	~1548
111279_Nm040Nei033T1_1	China	5798	B	~2702
111280_Nm040Nei033T1_2	China	5798	B	~2687
111281_Nm040Nei033T1_3	China	5798	B	~2687
111282_Nm040Nei171T1_1	China	5798	B	~2700
111283_Nm040Nei171T1_2	China	5798	B	~2687
111284_Nm040Nei171T1_3	China	5798	B	~2687
111285_Nm040Nei264T1_1	China	5798	B	~2090
111286_Nm040Nei264T1_2	China	5798	B	~2689
111287_Nm040Nei264T1_3	China	5798	B	~2689
111288_Nm040Nei367T1_1	China	5798	B	~2701
111289_Nm040Nei367T1_2	China	5798	B	~1548
111290_Nm040Nei367T1_3	China	5798	B	~2701
111291_Nm040Nei798T1_1	China	5798	B	~1551
111292_Nm040Nei798T1_3	China	5798	B	~1548
111293_Nm040Nei798T1_4	China	5798	B	~1551
111294_Nm040Nei1004T1_1	China	5798	B	~2090
111295_Nm040Nei1004T1_2	China	5798	B	~2090
111296_Nm040Nei1004T1_3	China	5798	B	~2090
111349_SC16	Saudi_Arabia	5664	B	2699
115269_NM000039	USA	3200	B	112
115297_NM000067	USA	16237	B	380
116647_N93_03001	Taiwan	3200	NG	24
116648_N93_04001	Taiwan	3200	B	2680
116652_NM31203	Taiwan	3200	B	24
116654_R17_0719	Taiwan	3200	B	24
116655_R17_0720	Taiwan	3200	B	24
116661_R17_0726	China	4821	C	24
116663_R17_0728	Taiwan	14959	B	2683
116667_R17_0733	Taiwan	14963	C	2136
116668_R17_0734	Taiwan	14963	B	2136
116673_R17_0739	Taiwan	14961	C	~2090
116676_R17_0742	Taiwan	14962	B	2136
116677_R17_0743	Taiwan	3200	B	380
116678_R17_0744	Taiwan	5664	B	2687
116679_R17_0745	Taiwan	6928	B	24
116681_R17_0748	Taiwan	5664	B	1562
116683_R17_2521	Taiwan	5664	B	36
116684_R17_2522	Taiwan	6928	B	24
116685_R17_2523	Taiwan	6928	B	24
116686_R17_2524	Taiwan	6928	B	24
116687_R17_2525	Taiwan	6928	B	24
116690_R18_2518	Taiwan	3200	B	24
116691_R18_2519	Taiwan	3200	B	24
116697_R18_2529	Taiwan	3200	B	2688
116699_R18_2531	Taiwan	3470	B	24
116708_R18_2541	Taiwan	11455	B	24
116712_R18_2545	Taiwan	3200	B	24
116714_R18_2548	Taiwan	5796	B	2136
116715_R18_2549	Taiwan	3469	B	2690
116725_R18_2563	Taiwan	14961	C	~2090
116733_R18_2573	Taiwan	3200	B	24
116737_R18_2577	Taiwan	14963	C	2136
116739_R18_2579	Taiwan	3469	B	24
116744_R18_2586	Taiwan	5798	B	484
116749_R18_2593	Taiwan	14963	C	2136
116759_R18_2605	Taiwan	3200	B	380
116761_R18_2607	Taiwan	3200	B	24
116762_R18_2608	Taiwan	3200	B	24
116765_R18_2612	Taiwan	3200	B	~2679
116766_R18_2613	Taiwan	4821	C	24
116769_R18_2620	Taiwan	3200	B	2680
116770_R18_2622	Taiwan	6928	B	24
116772_R18_2624	Taiwan	3200	B	380
116774_R18_2626	Taiwan	3200	B	~2679
116783_R20_0338	Taiwan	14961	C	~2090
116784_R20_0340	Taiwan	6928	B	24
116786_S04_0248	Taiwan	3200	B	24
116946_LN3	China	17464	B	~1262
116948_LN5	China	17466	B	2699
116951_LN8	China	5664	B	1562
116961_LN18	China	4821	C	2704
116982_Nm040Nm469T1_1	China	5798	B	~267
116983_Nm040Nm469T1_3	China	5798	B	~267
116984_Nm040Nm469T1_4	China	5798	B	~267
116985_Nm040Nm465T1_1	China	5798	B	~267
116986_Nm040Nm465T1_5	China	5798	B	~267
117216_0012_22	Czech_Republic	3200	B	319
120598_NIID781	Japan	5664	B	1562
122317_BT00242V3C	England	3200	B	319
122707_H10_EMI_015	Spain	3200	B	319
123611_SC2022LZS082	China	17462	W	2067?
123612_SC2022LZS083	China	17462	NG	2067
12672_053442	China	4821	C	24
127161_M50433	USA	3200	B	319
127284_Nmen68	Spain	3200	B	112
128260_NME15_007	China	17511	C	24
128283_H07_RESP_007	Spain	12480	B	380
128285_H07_RESP_009	Spain	3469	B	319
128293_H07_RESP_017	Spain	3469	NG	319
128298_H07_RESP_022	Spain	3469	B	319
131545_NMFJ201601	China	5664	B	1562
131546_NMFJ201701	China	5664	B	1562
131547_NMFJ201702	China	5664	B	1562
131548_NMFJ201801	China	5664	B	2699
131549_NMFJ201901	China	4821	B	24
131550_NMFJ201902	China	8491	W	2067
131552_NMFJ202101	China	4821	B	24
131558_NMFJ202206	China	4821	C	24
133560_LN21	China	8491	W	~2093
133561_LN22	China	8491	W	~2093
133563_LN24	China	5664	B	~1551
133564_LN25	China	5664	B	~1551
133565_LN26	China	5664	B	2699
133566_LN27	China	5664	B	2699
134822_H04_RESP_011	Spain	3200	B	319
136228_SMG_23_1927	Scotland	12480	B	266
139214_Nmiss2962	Italy	3469	B	319
139232_DE13637	Germany	6928	C	24
140014_SMG_23_2445	Scotland	13011	C	319
140810_H01_RESP_010	Spain	14972	Y	380
140829_H01_RESP_030	Spain	18056	B	380
144569_HY2024LN001	China	4821	C	~2700
144572_HY2024LN008	China	4821	C	~2700
144579_SMG_24_468	Scotland	14971	B	319
147437_SD24WH0038NM	China	3200	B	24
147438_SD24WH0084NM	China	3200	B	24
147439_SD24WH0085NM	China	3200	B	24
147440_SD24WH0086NM	China	3200	B	~2704
147909_BT17923V1C	England	3200	B	319
148043_H01_RESP_042	Spain	12480	B	380
148048_H01_RESP_047	Spain	3200	B	380
148069_H01_RESP_089	Spain	3200	B	319
149779_NZ23MI0043	New_Zealand	4821	C	~52
150024_H01_RESP_102	Spain	5664	B	2699
150029_H01_RESP_108	Spain	14972	Y	380
150813_NM000000144	USA	12790	C	75
153709_H01_RESP_139	Spain	13011	B	~161
19339_Nm010	China	9482	C	24
19341_Nm042	China	4821	C	24
19396_Nm038	China	6931	B	2066
19512_NM023	China	9585	B	24
19513_NM048	China	9586	C	24
19518_Nm312	China	9591	C	24
31186_NM8652	England	3200	B	380
31195_NM9658	England	3200	B	380
31202_NM10364	England	3200	B	319
34463_Nm400	China	11045	B	24
34528_Nm377	China	11081	B	1555
37735_M14_240580	England	3200	NG	319
41444_NM11003	China	4821	C	24
45227_M25159	USA	6595	B	24
46625_GL41483	Scotland	3200	B	319
49265_M37056	USA	12495	B	2046
49485_CA41166	Wales	3200	B	319
49954_PL41763	England	12579	B	24
50423_ST42258	England	3200	B	319
50430_ST42275	England	3200	B	319
52180_Nm394	China	12855	B	1704
52200_Nm002	China	4821	C	24
52201_Nm014	China	4821	C	24
52202_Nm015	China	4821	C	24
52203_Nm021	China	5664	B	9
52204_Nm025	China	4821	C	24
52205_Nm029	China	4821	C	24
52206_Nm032	China	4821	C	24
52207_Nm033	China	4821	C	24
52208_Nm039	China	4821	C	24
52210_Nm044	China	4821	C	24
52211_Nm045	China	4821	C	24
52212_Nm046	China	4821	C	24
52213_Nm047	China	4821	C	24
52214_Nm049	China	4821	C	24
52216_Nm053	China	4821	C	24
52217_Nm055	China	4821	C	24
52219_Nm059	China	5798	B	829
52221_Nm063	China	5798	B	267
52222_Nm064	China	9454	B	68
52223_Nm075	China	10051	B	1693
52224_Nm119	China	9455	B	24
52227_Nm213	China	4821	B	24
52228_Nm220	China	3436	B	829
52229_Nm221	China	3436	B	829
52230_Nm267	China	5798	B	24
52231_Nm268	China	4821	B	24
52232_Nm277	China	3436	C	24
52233_Nm278	China	3436	C	24
52234_Nm282	China	3200	B	24
52235_Nm290	China	3436	C	829
52236_Nm297	China	4821	B	24
52238_Nm319	China	3436	B	829
52239_Nm322	China	3436	C	829
52241_Nm325	China	5081	C	24
52242_Nm374	China	4821	C	24
52243_Nm408	China	10051	B	1562
52244_Nm449	China	4821	C	24
52246_Nm390	China	12876	B	1562
52304_Nm061	China	4821	C	24
52334_Nm200	China	5664	B	1562
52365_Nm376	China	3200	B	24
52368_Nm380	China	3200	B	24
52370_Nm385	China	3200	B	24
52373_Nm395	China	5664	B	1567
52375_Nm397	China	5664	B	1562
52376_Nm398	China	5664	B	1562
52377_Nm406	China	4821	C	24
52379_Nm409	China	10051	B	1562
52382_Nm416	China	3200	B	24
52384_Nm422	China	5664	B	1562
52385_Nm423	China	5664	B	1562
52388_Nm435	China	5664	B	1562
52389_Nm436	China	3200	B	24
52395_Nm450	China	4821	C	24
52396_Nm453	China	5664	B	24
52425_SZ11003	China	4821	C	24
54043_M37121	Brazil	3200	B	319
57388_23984	Ireland	3200	B	319
57406_24102	Ireland	13427	B	319
57851_220601	China	4821	C	24
57852_440902	China	4821	B	24
57853_100603	China	4821	C	24
57854_131148	China	9936	C	24
57855_130803	China	6928	C	24?
57856_340552	China	4897	B	24
57857_34173	China	9477	B	856
57858_100572	China	5610	C	559
57859_440501	China	4831	C	24
57860_100514	China	4832	C	24
57861_421007	China	4821	B	24
57862_420718	China	11920	C	24
57863_100601	China	10737	C	24
57864_360624	China	5473	C	405
57865_311112	China	5798	B	267
57866_100530	China	5614	B	24
57867_321114	China	3200	B	1692
57868_370601	China	3200	C	846
57869_320501	China	4820	C	24
57870_320503	China	4821	C	2641?
57871_330505	China	4821	C	24
57872_341215	China	4821	B	24
57874_651708	China	8491	W	1731
57875_651402	China	8491	W	1731
57876_130903	China	8491	NG	1732
57877_130943	China	8491	NG	1731
57878_131728	China	13991	W	2062
57879_141303	China	8491	W	1731
57880_411609	China	8491	W	2063
57881_421613	China	8491	W	1731
57882_101703	China	8491	W	1731
58130_NM040	China	5798	B	267
58131_NM050	China	5798	B	267
58132_NM323	China	5798	B	24
58133_NM001	China	4821	C	24
58134_NM062	China	4821	C	24
58135_NM193	China	3436	C	829
58136_NM205	China	4821	C	24
58137_NM313	China	4821	C	24
58440_Nm468	China	13503	B	24
58441_Nm464	China	8491	W	2067
58442_Nm466	China	9454	B	68
58862_SMG_17_968	Scotland	3200	B	319
59074_SMG_18_404	Scotland	3200	C	319
59260_M45920	USA	14380	C	1677
59274_NM02740	USA	6595	B	1760
59536_SA1065	Australia	3469	B	1775
59552_MB278B	Australia	3469	B	319
59579_TS1065	Australia	3469	B	319
59665_2180380	The_Netherlands	3200	B	~799
61184_NmissMEN55	Italy	3200	B	319
61436_M44733	USA	13795	B	24
63035_NmissMEN27	Italy	3469	B	319
63042_17366	Vietnam	15710	B	2407
63923_BT37265V1C	England	3469	B	319
70768_R17_0746	Taiwan	15098	C	2136
71333_BT30378V1C	England	3200	B	319
71361_BT38276V1C	England	15416	B	112
71650_NZ18MI0003	New_Zealand	14195	C	24
72258_Nm479	China	5664	B	1567
72262_Nm507	China	4821	C	~1551
72263_Nm511	China	4821	B	~2699
72267_Nm476	China	9454	B	68
72268_Nm486	China	9454	B	68
72275_Nm501	China	5664	B	1562
83772_MCbar_735	Sweden	3469	B	319
84081_2962	Italy	3469	B	319
84823_Nm505	China	5664	B	~2699
85862_EF_403	Greece	3200	B	319
85960_Nm311113	China	9454	B	68
85961_Nm311114	China	9455	B	1946
85987_Nm441107	China	9456	B	24
86031_NmSX78005	China	4980	C	24
87062_Nm510	China	5664	B	1562
88608_BT30317V1C	England	3200	B	319
88950_NIID652	Japan	4821	C	24
89338_M18_051108	Malta	13427	B	319
89523_ERR586056	UK	3200	B	319
89524_ERR586001	UK	3200	B	380
89525_ERR586040	UK	3200	B	380
89526_ERR586048	UK	3200	B	380
89527_ERR586049	UK	3200	B	380
89530_ERR1677964	UK	3200	B	319
89531_VB13856	India	6928	C	24
89532_VB15548	India	6928	C	24
89533_VB493	India	6928	C	24
89534_ERR1761874	UK	12579	B	24
89535_ERR1762009	UK	3200	B	319
89536_ERR1771139	UK	3200	B	319
89537_ERR1771153	UK	3200	B	319
89538_VB35262	India	15168	C	24
89539_VB734	India	15181	C	2065
89540_VB860	India	15182	C	2065
89541_ERR1795671	UK	13427	B	319
89542_B301	England	13427	B	319
89543_INS_Nm1151	Colombia	11311	B	319
89549_SRR7106624	USA	12495	B	2046
89550_SRR8034195	USA	6595	B	24
89810_MB17798	Australia	14675	B	319
89949_MB22665	Australia	3469	B	319
90240_MB33493	Australia	5664	B	1562
90264_MB34378	Australia	5798	B	267
90335_MB36897	Australia	3200	B	319
90424_MB39475	Australia	3469	B	319
90439_MB39887	Australia	3469	B	319
90524_MB43027	Australia	14675	B	319
90571_MB50338	Australia	3469	B	319
90694_MB52195	Australia	3469	B	319
90962_MB59677A	Australia	3469	NG	319
90963_MB59677B	Australia	3469	NG	319
91003_MB61341A	Australia	13147	C	380
91004_MB61341B	Australia	13147	C	380
91101_MB64356	Australia	11311	B	319
91709_M47524	USA	14723	B	319
92473_HA80146	China	4821	C	2641?
92474_GX200201	China	4831	C	24
92475_JX80227	China	5632	NG	829
92476_22200124	China	4821	NG	24
92477_450522	China	3200	NG	24
92478_21200186	China	8707	X	2089
92479_341201	China	4821	C	24
92480_100516	China	9454	B	565
92481_130925	China	12276	B	24
92482_231003	China	12300	B	1962
92483_320809	China	3200	B	24
92484_340803	China	5798	B	267
92485_341216	China	8241	B	2069
92486_420703	China	12311	B	24
92487_421102	China	3200	B	24
92488_421301	China	4821	B	24
92489_611001	China	4821	B	24
92490_651301	China	12790	B	2070
92491_HEB85_3	China	4821	B	24
92492_130711	China	12274	B	2071
92493_140901	China	8241	B	24
92494_431421	China	12767	NG	24
92495_130724	China	4821	C	24
92496_130811	China	5473	NG	2072
92497_130814	China	5473	C	2072
92498_130907	China	4821	C	24
92499_210713	China	3436	C	24
92500_310819	China	4821	C	2087?
92501_320802	China	4821	C	2641?
92502_360522	China	4821	C	2641?
92503_431401	China	4821	C	24
92504_431410	China	4821	C	585
92505_130708	China	4821	NG	24
92506_100901	China	10737	C	24
92507_130924	China	12276	B	24
92508_131457	China	12781	B	2073
92509_421615	China	10235	B	1562
92510_421616	China	5664	NG	1562
92511_651616	China	12790	C	2070
92512_651632	China	14746	C	2070
92513_651645	China	5664	B	2074
92514_651675	China	14747	B	2075
92515_21300235	China	5664	NG	1562
92516_101105	China	14748	B	106
92517_101701	China	14749	B	267
92518_101767	China	14750	B	2076
92519_130916	China	12276	B	24
92520_130917	China	12276	B	24
92521_131139	China	3200	B	24
92522_131140	China	3200	B	24
92523_131141	China	3200	B	24
92524_131337	China	5664	B	1562
92525_131724	China	9792	C	2077
92526_131725	China	9792	C	2077
92527_131726	China	9792	C	2077
92528_JX210298	China	5648	B	24
92529_340815	China	3200	B	24
92530_341219	China	8241	B	2069
92531_360547	China	14751	B	24
92532_411206	China	14752	B	1562
92533_411401	China	9763	B	2090
92534_411402	China	9763	B	2090
92535_411405	China	5664	B	2078
92536_421203	China	10235	B	1562
92537_421502	China	5664	B	24
92538_421505	China	4821	B	24
92539_421512	China	5664	B	2091
92540_421513	China	5664	B	2079
92541_421514	China	3200	B	24
92542_421515	China	3200	B	24
92543_421516	China	3200	B	24
92544_431203	China	5664	B	2092
92545_431205	China	4821	B	585
92546_431206	China	5664	B	1562
92547_431306	China	14753	B	2080
92548_431314	China	5664	B	24
92549_431331	China	5664	B	24
92550_431332	China	5664	B	1562
92551_431339	China	5664	B	24
92552_431340	China	5664	B	24
92553_431343	China	5664	B	24
92554_431345	China	5664	B	1562
92555_431404	China	14754	B	1562
92556_431405	China	5664	B	1562
92557_431414	China	3200	B	2081
92558_431415	China	3200	B	2081
92559_431416	China	12767	B	24
92560_431417	China	12767	B	24
92561_431418	China	5664	B	1562
92562_441310	China	5664	B	1562
92563_441408	China	5664	B	2082
92564_12145	China	5664	B	2093
92565_130648	China	14755	B	24
92566_ZJ85_1169	China	4821	B	24
92567_JX2005_119	China	4821	B	24
92568_N2005_309	China	3200	B	24
92569_100701	China	4821	C	24
92570_101013	China	4821	C	24
92571_101715	China	5664	B	2083
92572_120601	China	4821	C	24
92573_130901	China	4821	C	24
92574_131258	China	9792	C	2084
92575_131259	China	9754	B	2085
92576_131343	China	10607	B	2094
92577_140501	China	4821	C	24
92578_141722	China	5664	B	2086
92579_211307	China	4821	C	24
92580_310827	China	5798	B	267
92581_320701	China	4821	C	24
92582_321102	China	4821	C	24
92583_341403	China	4821	C	24
92584_421311	China	5664	B	1562
92585_421315	China	9454	B	24
92586_421401	China	12316	B	2087
92587_431002	China	8920	B	2095
92588_431004	China	4821	C	24
92589_431210	China	4821	B	24
92590_441301	China	4821	C	24
92591_441308	China	5664	B	1562
92592_441407	China	9454	B	2088
92593_621001	China	4821	C	24
92594_651712	China	14756	C	2070
92595_131312	China	8491	W	1731
92596_411306	China	14753	B	2080
93273_McBar_2024	Sweden	3469	B	2158
93506_M42458	Brazil	3200	B	380
94049_Nm040_Nei018_T3	China	15556	B	267
94050_Nm040_Nei042_T3	China	5798	B	267
94051_Nm040_Nei082_T3	China	5798	B	267
94052_Nm040_Nei110_T3	China	15557	B	267
94053_Nm040_Nei139_T3	China	5798	B	267
94054_Nm040_Nei139_T7	China	5798	B	267
94055_Nm040_Nei153_T3	China	5798	B	267
94056_Nm040_Nei343_T3	China	5798	B	267
94057_Nm040_Nei437_T1	China	5798	B	267
96239_M28992	USA	6595	B	319
96265_M50687	USA	6595	B	319
96366_M44837	USA	3469	B	~319
96404_M43861	USA	3200	B	~33
96678_M40272	USA	6595	B	319
96716_M40156	USA	13001	B	319
96838_M38916	USA	3469	B	319
97048_M29621	USA	3469	B	319
AUSMDU00008749	Fiji	4821	C	24
AUSMDU00008750	Fiji	4821	C	~52
AUSMDU00009809	Fiji	4821	C	24
AUSMDU00009811	Fiji	4821	C	~52
AUSMDU00009847	Fiji	4821	C	~52
AUSMDU00013127	Fiji	4821	C	24
AUSMDU00013128	Fiji	4821	C	~52
AUSMDU00013129	Fiji	4821	C	24				18
AUSMDU00013130	Fiji	4821	C	24
AUSMDU00013131	Fiji	4821	C	24
AUSMDU00013132	Fiji	4821	C	24
AUSMDU00013135	Fiji	4821	C	24
AUSMDU00015102	Fiji	4821	C	24
AUSMDU00015103	Fiji	4821	C	24
AUSMDU00015105	Fiji	4821	C	~52
AUSMDU00016639	Fiji	4821	C	24
AUSMDU00018457	Fiji	4821	C	24
AUSMDU00018459	Fiji	4821	C	24
AUSMDU00036081	Fiji	4821	C	24
AUSMDU00036082	Fiji	4821	C	24
AUSMDU00036083	Fiji	4821	C	24
AUSMDU00036084	Fiji	4821	C	24
AUSMDU00036089	Fiji	4821	C	24
ERR3336532	SE_Asia	14503	C	24
SRR10610911	New_Zealand	14195	C	24
SRR18091102	Taiwan	14963	B	2136
SRR18091103	Taiwan	14963	C	2136
SRR18091110	Taiwan	4821	C	24
SRR18091130	Taiwan	6928	B	24
SRR18091183	Taiwan	6928	B	24
SRR18091189	Taiwan	4821	C	24
SRR18091213	Taiwan	6928	B	24
SRR18091214	Taiwan	6928	B	24
SRR18091215	Taiwan	6928	B	24
SRR18091216	Taiwan	6928	B	24
SRR18091223	Taiwan	6928	B	24
SRR18091240	Taiwan	14963	C	2136
SRR18091246	Taiwan	5798	B	484
SRR18091255	Taiwan	14963	C	2136
